# Supplementary material for: The inhibition of fibril formation of lysozyme by sucrose and trehalose
Source: RSC Adv. 2024 Apr 15;14(17):11921–31. doi: 10.1039/d4ra01171f (PMC11017192; doi:10.1039/d4ra01171f)
Supplement: RA-014-D4RA01171F-s001 [file RA-014-D4RA01171F-s001.txt]

File Name : si_figure_1.jpg

Caption : a comparison of the saxs peaks expressed for the lys/tre/h2o and lys/suc/h2o systems at different ph and incubation temperatures

File Name : si_figure_2.png

Caption : waxs data of tre/h2o and suc/h2o solutions compared to pure milli-q-water. the sugar:water ratio was same in these systems as in the three-component systems.

File Name : si_figure_3.png

Caption : afm image of lys/h2o at ph 3.5 including colour map.

File Name : si_figure_4.png

Caption : afm image of lys/tre/h2o at ph 3.5 including colour map.

File Name : si_figure_5.png

Caption : afm image of lys/suc/h2o at ph 3.5 including colour map.

File Name : si_figure_6.png

Caption : afm image of lys/h2o at ph 2.0.

File Name : si_figure_7.png

Caption : afm image of lys/h2o at ph 2.0 including colour map.

File Name : si_figure_8.png

Caption : afm image of lys/tre/h2o at ph 2.0 including colour map.

File Name : si_figure_9.png

Caption : afm image of lys/suc/h2o at ph 2.0 including colour map.

File Name : si_figure_10.png

Caption : representative afm images of (a) lys/suc/h2o and (b) lys/tre/h2oat ph 2.0 , and (c) lys/suc/h2o and (d) lys/tre/h2o at ph 3.5. the sucrose containing systems have been incubated at 68 ◦c and the trehalose systems at 65◦c.

File Name : si_figure_11.png

Caption : denaturation temperatures for the lys/h2o, lys/tre/h2o, and lys/suc/h2o systems without any prior incubation or altering of ph as
a function of the protein concentration. the sugar:water weight ratio was kept constant in all three-component systems. the measurements were performed at a heating rate of 2 ◦c/min.

File Name : si_figure_12.png

Caption : representative dsc curves for the lys/h2o, lys/tre/h2o, and lys/suc/h2o systems at ph 2.0 (a) and ph 3.5 (b) of the crystallisation event measured at a cooling rate of 10 ◦c/min. the curves have been vertically shifted for clarity.

File Name : si_figure_13.png

Caption : representative dsc curves for the unfolding (a) and folding (b) of the lys/h2o systems at ph 2.0.

File Name : si_figure_14.png

Caption : representative dsc curves for the unfolding (a) and folding (b) of the lys/tre/h2o systems at ph 2.0.

File Name : si_figure_15.png

Caption : representative dsc curves for the unfolding (a) and folding (b) of the lys/suc/h2o systems at ph 2.0.

File Name : si_figure_16.png

Caption : representative dsc curves for the unfolding (a) and folding (b) of the lys/h2o systems at ph 3.5.

File Name : si_figure_17.png

Caption : representative dsc curves for the unfolding (a) and folding (b) of the lys/tre/h2o systems at ph 3.5.

File Name : si_figure_18.png

Caption : representative dsc curves for the unfolding (a) and folding (b) of the lys/suc/h2o systems at ph 3.5.
